# Supplementary material for: Gall-induction in insects: evolutionary dead-end or speciation driver?
Source: BMC Evol Biol. 2010 Aug 25;10:257. doi: 10.1186/1471-2148-10-257 (PMC2939573; doi:10.1186/1471-2148-10-257)
Supplement: Additional file 5 — Python script to automate sister taxon comparisons. A program that reads sister clade species diversities in a CSV file, calculates diversity contrasts with multiple metrics, and evaluates significance with either Siegel's randomization test for matched pairs, the Wilcoxon signed rank test, or normal approximation of the Wilcoxon signed rank test. [file 1471-2148-10-257-S5.PY]

# Copyright 2010 Nate Hardy
# This program is free software; you can redistribute it and/or
# modify it under the terms of the GNU General Public License
# as published by the Free Software Foundation; either version 2
# of the License, or (at your option) any later version.
# 
# This program is distributed in the hope that it will be useful,
# but WITHOUT ANY WARRANTY; without even the implied warranty of
# MERCHANTABILITY or FITNESS FOR A PARTICULAR PURPOSE.  See the
# GNU General Public License for more details.
# 
# You should have received a copy of the GNU General Public License
# along with this program; if not, write to the Free Software
# Foundation, Inc., 59 Temple Place - Suite 330, Boston, MA  02111-1307, USA.
#
#+-+-+-+-+-+-+-+-+-+-+
#|s|y|s|t|e|r|s|.|p|y|
#+-+-+-+-+-+-+-+-+-+-+
#version 0.1
#This does a sister-group analysis seeking correlation between a trait and
#a change in diversification rate. Species diveristies of each sister clade
#are contrasted using raw differences, proportional diferences, and
#log ratio diferences as in Vamosi and Vamosi 2005 (see References). 
#For analyses with 20 or more contrasts, significance is assessed by 
#normal approximation of the Wilcoxon signed rank test. For analyses with 
#between 11 and 19 contrasts, signifigance is assessed with a  Wilcoxon signed 
#rank test; the value of the lowest W statistic along with the exact two-tailed p-value
#is reported. For analyses with 10 or fewer contrasts significance is assessed with 
#a randomization test for matched pairs, as in Siegel 1956. 
#In brief, the sign of the contrast scores are permuted and the sum of the contrasts
# is found for each possible permutation. The fraction of possible sums more extreme
#than the observed sum 'S' is returned as a two-tailed p-value.
#Takes an input file in CSV format.
#Use:
#python systers.py input_file.csv

from __future__ import division
import csv
import math
import itertools
import sys

#========================Functions to compute contrasts=========================================#

def rawDif(reader):
    '''species diversity contrast values as raw differences.
    Null expectation is 0 difference.'''
    difs = []
    for i in reader:
        dif = int(i[0]) - int(i[1])
        difs.append(dif)
    difs.sort(key=abs)
    return difs

def proportionDif(reader):
    '''species diversity contrast values as proportion
    (Barraclough et al. 1995), i.e. number
    of species in the clade of interest/total number of species in the
    sister pair. Note, the null expectation is 0.5 in this case.'''
    difs = []
    for i in reader:
        part_dif = int(i[0])/(int(i[1]) + int(i[0]))
        if part_dif < 0.5:
            dif = -(0.5 - part_dif)
            difs.append(dif)
        else:
            dif = part_dif - 0.5
            difs.append(dif)
    difs.sort(key=abs)
    return difs

def logRatioDif(reader):
    '''species diversity contrast values as log ratio
    (Barraclough et al. 1996), i.e. log(number of
    species in larger clade)/log(number of species in smaller clade).
    Null expectation is 0. Note, if even one taxon has only a single species,
    1 is added to all species tallys to avoid division by 0.'''
    sister = []
    sista = []
    difs = []
    for i in reader:
        sister.append(i[0])
        sista.append(i[1])
    if 1 in sister or sista:
        new_sister = [int(x) + 1 for x in sister]
        new_sista = [int(x) + 1 for x in sista]
        for i, j in zip(new_sister, new_sista):
            if i > j:
                dif = math.log(i)/math.log(j)
                difs.append(dif)
            else:
                dif = -1 * math.log(j)/math.log(i)
                difs.append(dif)
    else:
        for i in reader:
            if int(i[0]) > int(i[1]):
                dif = math.log(int(i[0]))/math.log(int(i[1]))
                difs.append(dif)
            else:
                dif = -1* math.log(int(i[1]))/math.log(int(i[0]))
                difs.append(dif)
    difs.sort(key=abs)
    return difs
    
#=========================Statistical functions==============================================#
        
def getWstat(difs, normal_approx=False):
    '''takes a list of differences and returns the W statistic.'''
    #get list of the absolute vlaues of the differences
    ab_difs = []
    for d in difs:
        ab_difs.append(abs(d))

    #get list of weights (take ties into account)
    weights = []
    position = 0
    for index, value in enumerate(ab_difs):
        tie = []
        for j, v in enumerate(ab_difs):
            if value == v:
                tie.append(j + 1)
        if len(tie) > 1:
            weight = sum(tie)/len(tie)
            weights.append(weight)
        else:
            weight = index + 1
            weights.append(weight)
            
    #sort out signs and weights
    W_positive = 0
    W_negative = 0
    for i, j in zip(weights, difs):
        if j < 0:
            W_negative = W_negative + i
        elif j > 0:
            W_positive = W_positive + i
    if normal_approx == False:
        if W_positive <= W_negative:
            return W_positive
        else:
            return W_negative
    elif normal_approx == True:
        if W_positive >= W_negative:
            return W_positive
        else:
            return W_negative
    
def levelOfSignifigance(W, n_comp):
    '''This computes an exact p-value for a wilcoxon signed rank test.
    I just lifted this from the perl scipt by Rob van Son (Email:
    rob@fon.let.uva.nl; web page: http://www.fon.hum.uva.nl/rob). 
    There is some magical bit business that i don't fathom in it.'''
    W_max = n_comp*(n_comp+1)/2
    if W < W_max/2:
        W = W_max - W
    possible_outcomes = 2**n_comp
    count_larger = 0
    for i in range(possible_outcomes):
        rank_sum = 0
        for j in range(n_comp):
            if (i >> j) & 1: #the magic moment
                rank_sum += j + 1
        if rank_sum >= W:
            count_larger = count_larger + 1
    p_value = 2*count_larger / possible_outcomes
    #p_value = count_larger / possible_outcomes # for the one-tailed p-value
    return p_value

def syster(reader, test):
    '''two arguments are a csv reader instance, and a string specifying the
    kind of contrast that should be used in the sister comparisons. Does a
    Wilcoxon signed rank test on the species diversity data in the reader
    instance and returns the W statistic along with an exact p-value'''
    difs = []
    if test == 'raw':
        difs = rawDif(reader)
    elif test == 'proportional':
        difs = proportionDif(reader)
    elif test == 'logRatio':
        difs = logRatioDif(reader)
    W = getWstat(difs)
    N = len(difs)
    p = levelOfSignifigance(W, N)
    return '%s contrasts: W=%s, exact two-tailed p-value=%s' % (test, W, p)

def randomizationTest(reader, test):
    '''Performs the randomization test for matched pairs from Seigel (1956)
    used by Barraclough (1995). More appropriate than the Wilcoxon signed
    rank test when the number of comparisons is <= 10. Return a two-tailed
    probability.'''
    observed_difs = []
    if test == 'raw':
        observed_difs = rawDif(reader)
    elif test == 'proportional':
        observed_difs = proportionDif(reader)
    elif test == 'logRatio':
        observed_difs = logRatioDif(reader)
    S = abs(sum(observed_difs))#modified to absolute value
    N = len(observed_difs)
    total_number_of_possibilities = 2**N
    sums = []
    all_pos = [abs(x) for x in observed_difs]
    sums.append(sum(all_pos))

    for i in [x + 1 for x in range(N)]:
        turns = itertools.combinations(range(N), i)
        difs = [abs(x) for x in observed_difs]
        for j in turns:
            positions = list(j)
            for k in positions:
                difs[k] = difs[k] * -1
            #print difs
            this_sum = sum(difs)
            sums.append(this_sum)
            difs = [abs(x) for x in observed_difs]
    R = 0
    for i in sums:
        working_i = abs(i)
        if working_i >= S:
            R = R + 1
    return '%s contrasts: S=%s, p-value=%s' % (test, S, R/total_number_of_possibilities)
    
def normalZ(Z):
    '''This is lifted again from Rob van Son. It takes a coeficient
    of variation and calculates a p-value for a normal arppoximation
    of the Wilcoxon signed rank test.'''
    b = [0.319381530, -0.356563782, 1.781477937, -1.821255978, 1.330274429]
    p = 0.2316419;
    t = 1/(1+p*Z)
    fact = t
    Sum = 0
    for i in b:
        Sum  = Sum + i*fact
        fact = fact*t
    p = 2*Sum*math.exp(-Z*Z/2.0)/(math.sqrt(2*3.14159265358979323846))
    return p
    
def normalApproximation(reader, test):
    '''does normal approximation of Wilcoxon signed rank test,
    for use in situations in which there are many (>25) contrasts.
    The p_value is calculated with the normalZ() function.'''
    difs = []
    if test == 'raw':
        difs = rawDif(reader)
    elif test == 'proportional':
        difs = proportionDif(reader)
    elif test == 'logRatio':
        difs = logRatioDif(reader)
    #print difs
    W = getWstat(difs, normal_approx=False)
    W_max = getWstat(difs, normal_approx=True)
    N = len(difs)
    W_mean = W_max - 0.5 - N*(N+1)/4
    W_variance = math.sqrt(N*(N+1)*(2*N+1)/24)
    Z = W_mean/W_variance
    p_value = normalZ(Z)
    return '%s contrasts: W=%s, approximate two-tailed p-value=%s' % (test, W, p_value)

#==a bit clumsy. three funtions that return test results for each contrast type======#
    
def wilcoxons(input_csv):
    '''does syster test based on each kind of contrast'''
    out = []
    data_file = open(input_csv)
    reader = csv.reader(data_file)
    out.append(syster(reader, 'raw'))
    data2 = open(input_csv)
    reader2 = csv.reader(data2)
    out.append(syster(reader2, 'logRatio'))
    data3 = open(input_csv)
    reader3 = csv.reader(data3)
    out.append(syster(reader3, 'proportional'))
    return out
    
def approximations(input_csv):
    '''does normal approximation of Wilcoxon signed rank test for each
    kind of contrast.'''
    out = []
    data_file = open(input_csv)
    reader = csv.reader(data_file)
    out.append(normalApproximation(reader, 'raw'))
    data2 = open(input_csv)
    reader2 = csv.reader(data2)
    out.append(normalApproximation(reader2, 'logRatio'))
    data3 = open(input_csv)
    reader3 = csv.reader(data3)
    out.append(normalApproximation(reader3, 'proportional'))
    return out
    
def randomizations(input_csv):
    '''does normal approximation of Wilcoxon signed rank test for each
    kind of contrast.'''
    out = []
    data_file = open(input_csv)
    reader = csv.reader(data_file)
    out.append(randomizationTest(reader, 'raw'))
    data2 = open(input_csv)
    reader2 = csv.reader(data2)
    out.append(randomizationTest(reader2, 'logRatio'))
    data3 = open(input_csv)
    reader3 = csv.reader(data3)
    out.append(randomizationTest(reader3, 'proportional'))
    return out
    
#====================a bit of interface and decisoin making==================================#
    
print '''
                                      _              
                           ____  _ __| |_ ___ _ _ ___
                          (_-< || (_-<  _/ -_) '_(_-<
                          /__/\_, /__/\__\___|_| /__/
                              |__/                   
                                
                       no-sweat sister-group comparisons
                                   Nate Hardy
                  Queensland Primary Industries and Fisheries
                                   AUSTRALIA
                                nbhardy@gmail.com

'''

try:
    r = csv.reader(open(sys.argv[1]))
except IOError:
    print 'Can not read %s. Please check path / file name, and that the file is in CSV format.' % sys.argv[1]
    print

input_csv = sys.argv[1]
reader = csv.reader(open(input_csv))
count = 0
for i in reader:
    dif = int(i[0]) - int(i[1])
    if dif != 0:
        count = count + 1
if count <= 10:
    random_reader = csv.reader(open(input_csv))
    print 'N = %s. Performing randominzation test for matched pairs.' % count
    result = randomizations(input_csv)
    for i in result:
        print i
elif 11 <= count < 20:
    print 'N = %s. Performing Wilcoxon signed rank test.' % count
    result = wilcoxons(input_csv)
    for i in result:
        print i
else:
    print 'N = %s. Performing normal approximation of Wilcoxon signed rank test.' % count
    result = approximations(input_csv)
    for i in result:
        print i

#=================================References=======================================#
'''
Vamosi SM, Vamosi JC. 2005. Endless tests: guidelines for analysing non-nested sister-group comparisons.
Evolutionary Ecology Research, 7: 567-579

Siegel S. 1956. Nonparametric Statistics for the Behavioral Sciences. New York: McGraw-Hill.

Barraclough TG, Harvey PH, Nee S. 1995. Sexual Selection and taxonomic diversity in passerine birds.
Proceedings og the the Royal Society of London, B, 259: 211-215.

Barraclough TG, Harvey PH, Nee S. 1996. Rate of rbcL gene sequence evolution and species diversification 
in flowering plants (angiosperms). Proceedings of the Royal Society of London, B, 263: 589-591.
'''
